# Supplementary material for: Relationship Between Scheimpflug-Based Ocular Biomechanics and Myopia Progression in Adolescents
Source: Bioengineering (Basel). 2026 May 25;13(6):615. doi: 10.3390/bioengineering13060615 (PMC13295369; doi:10.3390/bioengineering13060615)
Supplement: Supplementary file 1 [file bioengineering-13-00615-s001.zip]

Archive with 3 entries (3 files):
- Figure S1 Google form questionnaire - Oporto Myopia Study Questionnaire.pdf
- Table S1 -  Demographic and lifestyle data.xlsx
- Table S2 - Scheimpflug camera-derived corneal biomechanical parameters with explanation and abbreviations.xlsx
