# Supplementary material for: Relationship Between Scheimpflug-Based Ocular Biomechanics and Myopia Progression in Adolescents
Source: Bioengineering (Basel). 2026 May 25;13(6):615. doi: 10.3390/bioengineering13060615 (PMC13295369; doi:10.3390/bioengineering13060615)
Supplement: Supplementary file 1 [file bioengineering-13-00615-s001.zip › Table S1 - Demographic and lifestyle data.xlsx]

## Sheet: TABLE 2
	Table S1. Demographic and Lifestyle data (all sample: 63 individuals / 126 eyes)
		Mean	SD
	Baseline Age (y)	14.095	2.62
	Final Age (y)	16.513	2.643
	Follow-up time (y)	2.544	0.098
	Weekly hours of outdoor activity (h)	3.444	1.908
	Weekly hours of physical activity (h)	2.063	1.884
	Daily hours spent on digital devices (h)	3.333	1.486
	Daily hours spent reading/writing (h)	1.81	1.429
		Frequency (individuals; n=63)	% (individuals)
	Gender
	Male	27	42.857
	Female	36	57.143
	Family history of myopia
	No	39	61.905
	Yes	24	38.095
	Alergies
	No	35	55.556
	Yes	28	42.857
	Ventral sleeping
	No	25	39.683
	Yes	38	60.317
		Frequency (eyes; n=126)	% (eyes)
	Ipsilateral sleeping position
	No	74	58.73
	Yes	52	41.27
	ocular surface symptoms
	No	69	53.968
	Yes	57	44.444
	Eye Scratching habits
	No	42	33.333
	Yes	84	66.667
	Footnotes: y: years; h: hours
