# Supplementary material for: Relationship Between Scheimpflug-Based Ocular Biomechanics and Myopia Progression in Adolescents
Source: Bioengineering (Basel). 2026 May 25;13(6):615. doi: 10.3390/bioengineering13060615 (PMC13295369; doi:10.3390/bioengineering13060615)
Supplement: Supplementary file 1 [file bioengineering-13-00615-s001.zip › Table S2 - Scheimpflug camera-derived corneal biomechanical parameters with explanation and abbreviations.xlsx]

## Sheet: Folha1
					Scheimpflug camera-derived corneal biomechanical parameters with explanation and abbreviations
					Parameters	Abbreviations	Explanation
					cIOP [mmHg]	cIOP	Corvis-derived intraocular pressure
					cCCT [µm]	cCCT	Corvis-derivated central corneal thickness
					1st generation parameters		Description
					Deformation Amp. Max [mm]	MaxDefoA	Corneal deformation amplitude during MaxDT, as the sum of corneal deflection amplitude and MaxWEM
					A1 Time [ms]	A1T	Time from the measurement beginning to the first applanation moment
					A1 Velocity [m/s]	A1V	Velocity of the corneal apex during the first applanation
					A2 Time [ms]	A2T	Time from the measurement beginning to the second applanation moment
					A2 Velocity [m/s]	A2V	Velocity of the corneal apex during the second applanation
					HC Time [ms]	HCT	Time from the measurement beginning to the moment of reaching the highest concavity (HC)
					Peak Dist. [mm]	HCPD	Distance between the corneal peaks at the HC
					Radius [mm]	HCR	Radius of corneal curvature during the HC
					A1 Deformation Amp. [mm]	A1DefoA	Corneal deformation amplitude during A1, as the sum of corneal deflection amplitude and MaxWEM
					HC Deformation Amp. [mm]	HCDefoA	Corneal deformation amplitude during HC, as the sum of corneal deflection amplitude and MaxWEM
					A2 Deformation Amp. [mm]	A2DefoA	Corneal deformation amplitude during A2, as the sum of corneal deflection amplitude and MaxWEM
					A1 Deflection Length [mm]	A1DL	Horizontal length of the flattened cornea at the A1
					HC Deflection Length [mm]	HCDL	Horizontal length of the flattened cornea at the HC
					A2 Deflection Length [mm]	A2DL	Horizontal length of the flattened cornea at the A2
					A1 Deflection Amp. [mm]	A1DA	Corneal deflection amplitude during A1, determined as the displacement of the corneal apex in relation to the initial state without the MaxWEM quantification
					HC Deflection Amp. [mm]	HCDA	Corneal deflection amplitude during HC, determined as the displacement of the corneal apex in relation to the initial state without the MaxWEM quantification
					A2 Deflection Amp. [mm]	A2DA	Corneal deflection amplitude during A2, determined as the displacement of the corneal apex in relation to the initial state without the MaxWEM quantification
					Deflection Amp. Max [mm]	MaxDA	Corneal deflection amplitude during MaxDT
					Deflection Amp. Max [ms]	MaxDT	Moment of the maximum corneal deflection, during the oscillatory phase near HC
					Whole Eye Movement Max [mm]	MaxWEM	Amplitude of the Maximum whole eye movement
					Whole Eye Movement Max [ms]	MaxWEMT	Time at which occurs the amplitude of the Maximum whole eye movement (near A2)
					A1 Deflection Area [mm²]	A1DArea	Deflection area in A1
					HC Deflection Area [mm²]	HCDArea	Deflection area in HC
					A2 Deflection Area [mm²]	A2DArea	Deflection area in A2
					A1 dArc Length [mm]	A1dArcL	Delta arc length of corneal surface in A1
					HC dArc Length [mm]	HCdArcL	Delta arc length of corneal surface in HC
					A2 dArc Length [mm]	A2dArcL	Delta arc length of corneal surface in A2
					dArcLengthMax [mm]	MaxdArcL	Delta arc length of corneal surface in MaxDT
					2nd generation parameters		Description
					Max InverseRadius [mm^-1]	MIR	1 / HCR
					DA Ratio Max (2mm)	DARM2	Ápex MaxDA / MaxDA at 2mm from the ápex
					PachySlope [µm]	PqS	Peripheric (8mm horizontal) pachymetry / Ápex pachymetry
					DA Ratio Max (1mm)	DARM1	Ápex MaxDA / MaxDA at 1mm from the ápex
					Ambrosio Relational Thickness (8mm)	ARTh	Ambrosio Relational Thickness within the horizontal 8mm cornea of the image
					Biomechanically-corrected IOP	bIOP	IOP adjusted for biomechanical parameters
					Integrated Radius [mm^-1]	IR	Area under the curve of the 1/HCR function
					Stiffness parameter in A1	SP-A1	Air puff pressure - bIOP / A1DA
					Corvis biomechanical index	CBI	Exponential function score made through a logistic regression analysis of 6 parameters (SP-A1, DARM1, DARM2, ARTh, A1V and MaxDefoA) and adjusted for IOP and CCT to describe ectasia risk
					Tomographic and Biomechanical Index	TBI	Algorithm including tomographic and biomechanical parameters for the discrimination of eyes with corneal ectasia susceptibility
					Stress Strain Index	SS-I	Finite element modeling algorithm for the estimation of the non-linear in vivo biomechanical behaviour in corneal with normal topography
					A1 DeflectionVelocity [m/s]	A1DV	Velocity of the corneal deflection during the first applanation
					A2 DeflectionVelocity [m/s]	A2DV	Velocity of the corneal deflection during the second applanation
					Corrected Corvis biomechanical index	cCBI	Adjusted CBI for post queretorrefractive surgery corneas
					Biomechanically-corrected IOP (2nd version)	bIOP2	2nd version of bIOP
					Stress Strain Index (2nd version)	SS-II	2nd version of SSI-I
					Stiffness parameter in HC	SP-HC	Air puff pressure - bIOP / HCDA
					Stiffness parameter in MaxDT	SP-MAxDA	Air puff pressure - bIOP / MaxDA
